# Supplementary material for: Tracing the temporal stability of autism spectrum diagnosis and severity as measured by the Autism Diagnostic Observation Schedule: A systematic review and meta-analysis
Source: PLoS One. 2017 Sep 21;12(9):e0183160. doi: 10.1371/journal.pone.0183160 (PMC5608197; doi:10.1371/journal.pone.0183160)
Supplement: S1 Dataset — Contains data used for meta-analysis and R syntax to reproduce the analyses. (ZIP) [file pone.0183160.s006.zip › Data/Bieleninik autism stability data.xlsx]

## Sheet: Sheet 1
Study.ID
