# Supplementary material for: Tracing the temporal stability of autism spectrum diagnosis and severity as measured by the Autism Diagnostic Observation Schedule: A systematic review and meta-analysis
Source: PLoS One. 2017 Sep 21;12(9):e0183160. doi: 10.1371/journal.pone.0183160 (PMC5608197; doi:10.1371/journal.pone.0183160)
Supplement: S1 Dataset — Contains data used for meta-analysis and R syntax to reproduce the analyses. (ZIP) [file pone.0183160.s006.zip › Data/Bieleninik autism stability syntax.R]

# Bieleninik stability of autism

load('Bieleninik autism stability data.RData')
library(meta)

# meta-analyses (without predictors):
# Outcome 1: ADOS raw total
(totalraw <- metacont(n.e=Totals.2, mean.e=M.2, sd.e=SD.2, n.c=Totals.1, mean.c=M.1, sd.c=SD.1, studlab=Sample.ID, sm='MD', data=subset(ados, Outcome.category==1 & Outcome.specification=='ADOS Total score')))
# Outcome 1: ADOS CSS
(totalcss <- metacont(n.e=Totals.2, mean.e=M.2, sd.e=SD.2, n.c=Totals.1, mean.c=M.1, sd.c=SD.1, studlab=Sample.ID, sm='MD', data=subset(ados, Outcome.category==1 & Outcome.specification=='ADOS CSS')))
# Outcome 1a: ADOS SA
(sa <- metacont(n.e=Totals.2, mean.e=M.2, sd.e=SD.2, n.c=Totals.1, mean.c=M.1, sd.c=SD.1, studlab=paste(Study.ID, Subsample), sm='SMD', data=subset(ados, Outcome.specification=="ADOS SA" & SD.1>0 & SD.2>0)))
# Outcome 1b: ADOS R&R
(rr <- metacont(n.e=Totals.2, mean.e=M.2, sd.e=SD.2, n.c=Totals.1, mean.c=M.1, sd.c=SD.1, studlab=paste(Study.ID, Subsample), sm='SMD', data=subset(ados, Outcome.category=="1.b" & SD.1>0 & SD.2>0)))
# Outcome 2: ASD
(asd <- metabin(event.e=Events.2, n.e=Totals.2, event.c=Events.1, n.c=Totals.1, studlab=Sample.ID, sm='RD', data=subset(ados, Outcome.category==2)))
# Outcome 3: AD
(ad <- metabin(event.e=Events.2, n.e=Totals.2, event.c=Events.1, n.c=Totals.1, studlab=Sample.ID, sm='RD', data=subset(ados, Outcome.category==3 & !is.na(Events.2))))

# forest plots:
forest(totalraw, lab.e='Follow-up', lab.c='Baseline', comb.fixed=F, sortvar=TE)
forest(totalcss, lab.e='Follow-up', lab.c='Baseline', comb.fixed=F, sortvar=TE)
forest(sa, lab.e='Follow-up', lab.c='Baseline', comb.fixed=F, sortvar=TE)
forest(rr, lab.e='Follow-up', lab.c='Baseline', comb.fixed=F, sortvar=TE)
forest(asd, lab.e='Follow-up', lab.c='Baseline', comb.fixed=F, sortvar=TE)
forest(ad, lab.e='Follow-up', lab.c='Baseline', comb.fixed=F, sortvar=TE)

# bubble plots:
par(mfrow=c(1,2))
bubble(metareg(sa, ~Duration), xlab="Duration of follow-up (years)", ylab="Change in ADOS Social Affect Total (SMD)")
bubble(metareg(rr, ~Duration), xlab="Duration of follow-up (years)", ylab="Change in ADOS Restricted and Repetitive Behavior (SMD)")

### predictions:
update(totalraw, byvar=Participants)
update(totalraw, byvar=Type.of.intervention)
update(totalcss, byvar=Participants)
update(totalcss, byvar=Type.of.intervention)
update(sa, byvar=Participants)
update(sa, byvar=Type.of.intervention)
update(rr, byvar=Participants)
update(rr, byvar=Type.of.intervention)
update(asd, byvar=Participants)
update(asd, byvar=Type.of.intervention)
update(ad, byvar=Participants)
update(ad, byvar=Type.of.intervention)
metareg(totalraw, ~Age)
metareg(totalraw, ~Duration)
metareg(totalcss, ~Age)
metareg(totalcss, ~Duration)
metareg(sa, ~Age)
metareg(sa, ~Duration)
metareg(rr, ~Age)
metareg(rr, ~Duration)
metareg(asd, ~Age)
metareg(asd, ~Duration)
metareg(ad, ~Age)
metareg(ad, ~Duration)
